# Supplementary material for: Health Literacy Co-Design in a Low Resource Setting: Harnessing Local Wisdom to Inform Interventions across Fishing Villages in Egypt to Improve Health and Equity
Source: Int J Environ Res Public Health. 2021 Apr 24;18(9):4518. doi: 10.3390/ijerph18094518 (PMC8123197; doi:10.3390/ijerph18094518)
Supplement: Supplementary file 1 [file ijerph-18-04518-s001.zip]

Archive with 1 entries (1 files):
- ijerph-1157218-supplementary.xlsx
